# Supplementary material for: Fungal Biotransformation of Chloroflavanones and Antimicrobial Activity of Parent Compounds and Derived Products
Source: Int J Mol Sci. 2025 Oct 18;26(20):10138. doi: 10.3390/ijms262010138 (PMC12563750; doi:10.3390/ijms262010138)
Supplement: Supplementary file 1 [file ijms-26-10138-s001.zip]

Archive with 1 entries (1 files):
- ijms-3854180-supplementary.pdf
